# Supplementary material for: Discovery and Genome Characterization of a Closterovirus from Wheat Plants with Yellowing Leaf Symptoms in Japan
Source: Pathogens. 2023 Feb 21;12(3):358. doi: 10.3390/pathogens12030358 (PMC10053543; doi:10.3390/pathogens12030358)
Supplement: Supplementary file 1 [file pathogens-12-00358-s001.zip]

Archive with 1 entries (1 files):
- pathogens-2110429-supplementary.pdf
